# Supplementary material for: Environmental factors influencing spotted hyena and lion population biomass across Africa
Source: Ecol Evol. 2021 Nov 29;11(23):17219–37. doi: 10.1002/ece3.8359 (PMC8668751; doi:10.1002/ece3.8359)
Supplement: Supplementary file 1 — Supporting Information [file ECE3-11-17219-s001.xlsx]

## Sheet: Predator biomass
Predator biomass data
Biomass values from Hatton et al. (2015) and references therein
Site	Year	Spotted hyaena biomass (kg/km2)	Lion biomass (kg/km2)	Leopard biomass (kg/km2)	Cheetah biomass (kg/km2)	Brown hyaena biomass (kg/km2)	Wild Dog biomass (kg/km2)	Predator biomass (kg/km2)	Leopard, cheetah, brown hyaena, wild dog biomass (kg/km2)		Spotted hyaena biomass Log10	Lion biomass Log10	Leopard biomass Log10	Cheetah biomass Log10	Brown hyaena biomass Log10	Wild Dog biomass Log10
Amboseli National Park, Kenya	2007	50	11.3077	0	1.87436	0	0	63.1821	1.87436		1.69897	1.05337	#NUM!	0.272853	#NUM!	#NUM!
Hluhluwe iMfolozi National Park, South Africa	1982	18.2292	13.125	2.96771	4.3	0	0.166667	38.7885	7.43438		1.26077	1.1181	0.472421	0.633468	#NUM!	-0.778151
Hluhluwe iMfolozi National Park, South Africa	2000	16.4062	12.3375	2.96771	4.3	0	0.270833	36.2823	7.53854		1.21501	1.09123	0.472421	0.633468	#NUM!	-0.567298
Hwange National Park, Zimbabwe	1973	1.71939	4.33287	0.763411	0.236589	0.0112792	0.412655	7.4762	1.42393		0.235376	0.636776	-0.117241	-0.626006	-1.94772	-0.384413
Kalahari National Park, South Africa	1979	0.469239	1.9708	0.385819	0.26903	0.731074	0	3.82596	1.38592		-0.328606	0.294643	-0.413617	-0.570199	-0.136039	#NUM!
Kidepo Valley National Park, Uganda	2009	2.60055	11.534	0	0.298197	0	0	14.4327	0.298197		0.415066	1.06198	#NUM!	-0.525497	#NUM!	#NUM!
Kruger National Park, South Africa	1975	9.21586	9.95313	1.28601	0.498183	0	0.315972	21.2692	2.10016		0.964536	0.99796	0.109244	-0.302611	#NUM!	-0.500351
Kruger National Park, South Africa	1984	6.78814	11.2802	1.30549	0.387224	0	0.315972	20.077	2.00869		0.831751	1.05232	0.115774	-0.412038	#NUM!	-0.500351
Kruger National Park, South Africa	1997	6.94876	12.6007	1.36395	0.452894	0	0.417084	21.7833	2.23392		0.841907	1.10039	0.134798	-0.344004	#NUM!	-0.379777
Kruger National Park, South Africa	2009	7.10938	11.9438	1.36395	0.452894	0	0.360209	21.2302	2.17705		0.851832	1.07714	0.134798	-0.344004	#NUM!	-0.443446
Lake Manyara National Park, Tanzania	1970	5.95238	52.5	4.40476	0	0	0	62.8571	4.40476		0.774691	1.72016	0.643922	#NUM!	#NUM!	#NUM!
Masai Mara National Reserve, Kenya	1992	18.5629	41.2707	2.21557	0.823952	0	0	62.8731	3.03952		1.26865	1.61564	0.345485	-0.084098	#NUM!	#NUM!
Masai Mara National Reserve, Kenya	2003	20.5667	47.208	2.46667	1.08933	0	0	71.3307	3.556		1.31316	1.67402	0.39211	0.0371608	#NUM!	#NUM!
Mkomazi Game Reserve, Tanzania (wet)	1970	0.924499	3.10632	0	0.46379	0	0.154083	4.64869	0.617874		-0.0340934	0.492246	#NUM!	-0.333678	#NUM!	-0.812245
Mkomazi Game Reserve, Tanzania (wet)	1970	0.924499	3.8829	0	0.46379	0	0.154083	5.42527	0.617874		-0.0340934	0.589156	#NUM!	-0.333678	#NUM!	-0.812245
Nairobi National Park, Kenya	1966	4.91803	25.8197	3.03279	5.28689	0	1.14754	40.2049	9.46721		0.691791	1.41195	0.481842	0.7232	#NUM!	0.0597682
Nairobi National Park, Kenya	1976	14.5833	30.45	1.23333	2.15	0	0	48.4167	3.38333		1.16386	1.48359	0.0910805	0.332438	#NUM!	#NUM!
Nairobi National Park, Kenya	2002	4.2735	23.6923	1.5812	0	0	0	29.547	1.5812		0.630784	1.37461	0.198986	#NUM!	#NUM!	#NUM!
Ngorongoro Crater, Tanzania	1965	60.5769	14.5385	2.84615	0.826923	0	0	78.7885	3.67308		1.78231	1.16252	0.454258	-0.0825349	#NUM!	#NUM!
Ngorongoro Crater, Tanzania	1978	62.5154	45.1649	2.84615	0.826923	0	0	111.353	3.67308		1.79599	1.6548	0.454258	-0.0825349	#NUM!	#NUM!
Ngorongoro Crater, Tanzania	1988	45.9615	43.9413	2.84615	0.826923	0	0	93.5759	3.67308		1.66239	1.64287	0.454258	-0.0825349	#NUM!	#NUM!
Ngorongoro Crater, Tanzania	1997	34.4231	26.1545	2.84615	0.826923	0	0	64.2507	3.67308		1.53685	1.41755	0.454258	-0.0825349	#NUM!	#NUM!
Ngorongoro Crater, Tanzania	2004	76.9231	29.0769	2.84615	0.826923	0	0	109.673	3.67308		1.88606	1.46355	0.454258	-0.0825349	#NUM!	#NUM!
Queen Elizabeth National Park, Uganda	2009	5.33367	12.7401	0	0	0	0	18.0738	0		0.727026	1.10517	#NUM!	#NUM!	#NUM!	#NUM!
Serengeti ecosystem, Tanzania	1971	6	12.096	1.48	0.43	0	0.24	20.246	2.15		0.778151	1.08264	0.170262	-0.366532	#NUM!	-0.619789
Serengeti ecosystem, Tanzania	1977	8.586	11.5013	1.332	0.86	0	0.0336	22.3129	2.2256		0.933791	1.06075	0.124504	-0.0655015	#NUM!	-1.47366
Serengeti ecosystem, Tanzania	1986	10.322	11.7684	1.332	0.97008	0	0.0368	24.4293	2.33888		1.01376	1.07072	0.124504	-0.0131924	#NUM!	-1.43415
Serengeti ecosystem, Tanzania	2003	16.4	15.12	1.48	0.516	0	0	33.516	1.996		1.21484	1.17955	0.170262	-0.28735	#NUM!	#NUM!
Tarangire National Park, Tanzania	1962	5.94177	4.49198	0.879382	0.204397	0	0.237671	12.2424	1.32145		0.773916	0.652438	-0.0558224	-0.689526	#NUM!	-0.624024
Tarangire National Park, Tanzania (dry)	1962	2.07962	1.12299	0.439691	0.0766488	0	0	4.20618	0.51634		0.317984	0.0503777	-0.356852	-1.11549	#NUM!	#NUM!

## Sheet: Prey biomass
Prey biomass
Biomass and body mass values from Hatton et al. (2015) and references therein. Colour coordinated by body mass class (following Périquet et al., 2015). <20 kg = very small. 20 - 120 kg = small. 120 - 400 kg = medium. 400 - 600 kg = large. >600 kg = very large.
	Species	Elephant	White Rhino	Hippo	Black Rhino	Giraffe	Total biomass very large prey (kg/km2)	Buffalo	Total biomass large prey (kg/km2)	Eland	Zebra	Roan	Sable	Waterbuck	Wildebeest	Kudu	Oryx	Kongoni	Total biomass medium prey (kg/km2)	Topi / Tsessebe	Nyala	Bushpig	Warthog	Grant's Gazelle	Impala	Reedbuck	Bushbuck	Springbok	Other small	Total biomass small prey (kg/km2)	Thomson's Gazelle	Duiker	Baboon	Oribi	Klipspringer	Steenbok	Grysbok	Dik-dik	Other very small	Total biomass very small prey (kg/km2)	Total prey biomass km/kg2	Prey biomass (w/o v. large) kg/km2
	Weight (kg)	2800	1600	1350	1000	750		520		380	220	260	220	180	163	170	162	125		108	58	70	55	45	44	40	35	32			18	13	15	13	13	11	9.2	5.1
Site / biomass (kg/km2)	Year
Amboseli National Park, Kenya	2007	6942.56	0	34.6154	0	100	7077.18	746.667	746.667	133.682	2290.2	0	0	16.2	3471.9	95.8974	34.8923	32.6923	6075.46	0	0	0	6.05	237	9.68	5.23077	0	0	11.4872	269.448	18.2769	0	2.30769	0	0	0	0	2.45846	0	23.0431	14191.8	7114.62
Hluhluwe iMfolozi National Park, South Africa	1982	17.5	1998.33	2.8125	313.542	102.344	2434.53	1030.79	1030.79	0	409.292	0	0	76.5	275.742	290.771	0	0	1052.3	0	575.892	25.2292	260.104	0	503.433	6.875	17.4635	0	5.66667	1394.66	0	25.2552	0	0	0.40625	2.69271	0	0	0	28.3542	5940.64	3506.11
Hluhluwe iMfolozi National Park, South Africa	2000	680.35	2664.81	0	369.246	234.375	3948.78	2399.83	2399.83	0	720.92	0	0	125.781	410.835	251.856	0	0	1509.39	0	399.298	25.2292	125.7	0	769.81	12.5	17.5	0	0	1350.04	0	32.3646	0	0	0.473958	3.4375	0	0	0	36.276	9244.32	5295.54
Hwange National Park, Zimbabwe	1973	2022.01	4.40165	0.464237	2.06327	28.4732	2057.41	357.634	357.634	41.8157	60.5227	10.729	27.2352	9.90371	20.1788	40.9216	1.337	0	212.644	0.742779	0	0	11.348	0	24.2091	0.687758	0	0	0	36.9876	0	0.010729	1.03576	0	0.00447043	0.0181568	0.00189821	0	0	1.07102	2665.75	608.336
Kalahari National Park, South Africa	1979	0	0	0	0	0	0	0	0	25.046	0	0	0	0	13.8694	0	195.719	19.8344	254.468	0	0	0	0	0	0	0	0	3.41709	0	3.41709	0	0	0	0	0	0	0	0	0	0	257.886	257.886
Kidepo Valley National Park, Uganda	2009	737.864	0	0	0	28.086	765.95	1361.66	1361.66	20.8183	6.86546	0	0	6.61581	0	0	0	18.6373	52.9369	0	0	0	3.73786	0	0	3.52288	0	0	1.69903	8.95978	0	0.0991678	0.717753	0.946602	0	0	0	0	0	1.76352	2191.27	1425.32
Kruger National Park, South Africa	1975	1092.34	48.3648	213.281	0	165.293	1519.28	649.144	649.144	8.50492	181.895	4.03918	12.8021	30.5229	80.3455	77.8872	0	0	395.997	3.64	2.2908	0	10.8616	0	354.521	3.91806	4.77382	0	0	380.005	0	1.02691	0	0	0.359419	2.31713	0.145347	0	0	3.84881	2948.27	1428.99
Kruger National Park, South Africa	1984	1219.89	78.1926	213.281	1.68519	210.951	1724	673.242	673.242	14.8686	350.756	4.7101	22.2097	30.8831	102.363	77.538	0	0	603.329	5.28938	2.71842	0	8.10127	0	317.574	2.6331	2.02749	0	0	338.344	0	1.02691	0	0	0.359419	2.31713	0.145347	0	0	3.84881	3342.76	1618.76
Kruger National Park, South Africa	1997	1234.34	0	213.281	115.435	185.515	1748.57	533.364	533.364	7.20417	325.661	0.369688	6.95139	9.10948	77.9506	27.7529	0	0	454.999	1.42188	2.71842	0	1.81605	0	202.872	2.6331	2.02749	0	0	213.489	0	1.02691	0	0	0.359419	2.31713	0.145347	0	0	3.84881	2954.27	1205.7
Kruger National Park, South Africa	2009	1721.08	379.925	213.281	18.4317	201.985	2534.7	739.375	739.375	6.00348	206.19	0.95845	6.37211	47.3959	82.5086	51.9069	0	0	401.335	1.1375	1.06904	0	8.68924	0	198.97	0.631945	1.1059	0	0	211.603	0	1.02691	0	0	0.359419	2.31713	0.145347	0	0	3.84881	3890.87	1356.16
Lake Manyara National Park, Tanzania	1970	14233.3	0	2410.71	273.81	535.714	17453.6	9582.86	9582.86	0	196.429	0	0	42.8571	0	0	0	0	239.286	0	0	0	22.9167	0	236.238	9.52381	8.33333	0	0	277.012	0	0	71.4286	0	0	0	0	0	0	71.4286	27624.2	10170.6
Masai Mara National Reserve, Kenya	1992	1874.49	0	0	0	179.491	2053.98	3105.47	3105.47	98.9062	658.683	0	0	27.9521	97.6048	0	0	86.6267	969.772	329.475	0	0	16.4451	31.8323	260.671	0	0	0	8.46707	646.891	140.863	0	0	0	0	0	0	0	0	140.863	6916.98	4863
Masai Mara National Reserve, Kenya	2003	1550.08	0	426.6	24.6667	188.4	2189.75	1375.23	1375.23	401.28	733.333	0	0	69.552	108.667	0	0	42.5	1355.33	392.688	0	0	73.084	85.284	243.866	6.4	1.596	0	0	802.918	383.026	0.0624	10.284	1.7368	0	0	0	0.05712	0	395.166	6118.39	3928.64
Mkomazi Game Reserve, Tanzania	1970	431.433	0	0	13.8675	57.7812	503.082	120.185	120.185	58.5516	6.77966	0	0	8.32049	0	13.0971	4.9923	38.5208	130.262	0	0	0	0	2.08012	8.13559	0.616333	1.07858	0	3.08166	14.9923	0	0	0	0	0	0	0	0	0	0	768.521	265.439
Mkomazi Game Reserve, Tanzania	1970	2588.6	0	0	13.8675	57.7812	2660.25	120.185	120.185	58.5516	27.1186	0	0	8.32049	0	13.0971	19.9692	38.5208	165.578	0	0	0	0	8.32049	8.13559	0.616333	1.07858	0	3.08166	21.2327	0	0	0	0	0	0	0	0	0	0	2967.24	306.995
Nairobi National Park, Kenya	1966	0	0	66.3934	0	467.213	533.607	0	0	180.656	880	0	0	132.787	338.025	0	0	1121.93	2653.39	0	0	0	69.4262	184.795	228.295	3.93443	5.7377	0	53.9344	546.123	50.7541	0.213115	20.2869	0	0	0.180328	0	0.167213	0	71.6016	3804.72	3271.12
Nairobi National Park, Kenya	1976	0	0	0	0	393.75	393.75	463.667	463.667	153.056	726	0	0	60	1671.66	0	0	187.5	2798.21	0	0	0	58.2083	85.75	158.644	0	2.91667	0	57.1667	362.686	16.1	0	17.5	0	0	0	0	0	0	33.6	4051.91	3658.16
Nairobi National Park, Kenya	2002	0	0	0	196.581	487.179	683.761	564.444	564.444	656.068	806.667	0	0	20	128.171	0	0	304.487	1915.39	0	0	0	13.1624	28.0769	81.9829	0	1.19658	0	48.4615	172.88	13.6923	0	11.0256	0	0	0	0	0	0	24.7179	3361.2	2677.44
Ngorongoro Crater, Tanzania	1965	570.769	0	140.192	106.25	0	817.212	134	134	419.279	3761.79	0	0	41.625	8170.06	0	0	24.2788	12417	0	0	0	0	179.308	105.6	15.3846	0	0	0	300.292	94.5	0	0	0	0	0	0	0	0	94.5	13763	12945.8
Ngorongoro Crater, Tanzania	1978	269.231	0	244.038	96.1538	0	609.423	2194.67	2194.67	413.126	3316.5	0	0	24.2879	8632.63	0	0	81.851	12468.4	0	0	0	11.8462	238.154	105.6	12	0	0	0	367.6	216.346	0	0	0	0	0	0	0	0	216.346	15856.4	15247
Ngorongoro Crater, Tanzania	1988	211.723	0	394.615	30.7692	0	637.108	4148.25	4148.25	47.5	2997.82	0	0	20.8558	5074.71	0	0	51.5625	8192.44	0	0	0	39.1611	229.644	105.6	9.23077	0	0	0	383.636	314.1	0	0	0	0	0	0	0	0	314.1	13675.5	13038.4
Ngorongoro Crater, Tanzania	1997	337.422	0	394.615	30	0	762.037	5524	5524	42.75	2472.25	0	0	18.0692	3696.73	0	0	56.6346	6286.43	0	0	0	22.3596	251.113	105.6	9.23077	0	0	0	388.303	109.073	0	0	0	0	0	0	0	0	109.073	13069.8	12307.8
Ngorongoro Crater, Tanzania	2004	337.422	0	394.615	30	0	762.037	4975.25	4975.25	42.75	3436.02	0	0	18.0692	4335.41	0	0	56.6346	7888.88	0	0	0	22.3596	132.966	105.6	9.23077	0	0	0	270.157	90.7183	0	0	0	0	0	0	0	0	90.7183	13987	13225
Queen Elizabeth National Park, Uganda	2009	3524.77	0	5541.96	0	0	9066.73	2134.68	2134.68	0	0	0	0	224.772	0	0	0	0	224.772	14.2508	0	0	40.3185	0	0	0	0	0	341.759	396.329	0	0	0	0	0	0	0	0	0	0	11822.5	2755.78
Serengeti ecosystem, Tanzania	1971	336	0	129.6	36	240	741.6	1268.8	1268.8	53.2	154	2.08	0	21.6	110.213	0	0	90	431.093	116.64	0	0	33	7.2	114.4	3.2	8.106	0	0	282.546	26.6842	0	0	3.11272	0.26	1.1	0	6.528	0	37.6849	2761.72	2020.12
Serengeti ecosystem, Tanzania	1977	280	0	129.6	36	522	967.6	1562.38	1562.38	182.4	219.776	2.08	0	21.6	198.69	0	0	103.5	728.046	239.76	0	0	75.24	10.8	209.616	16.496	8.106	0	0	560.018	23.7052	0	0	3.11272	0.26	1.1	0	6.528	0	34.7059	3852.75	2885.15
Serengeti ecosystem, Tanzania	1986	52.304	0	129.6	24.8	414	620.704	901.863	901.863	144.4	205.216	2.08	0	11.232	182.369	0	0	111	656.297	310.349	0	0	29.524	39.5568	197.56	36.448	8.106	0	0	621.544	9.57153	0	0	3.11272	0.26	1.1	0	6.528	0	20.5723	2820.98	2200.28
Serengeti ecosystem, Tanzania	2003	264.32	0	129.6	0.52	313.8	708.24	629.741	629.741	119.875	188.609	2.08	0	8.5392	188.064	0	0	80.215	587.382	168.437	0	0	8.2214	98.3304	159.618	0.272	8.106	0	0	442.985	13.5102	0	0	3.11272	0.26	1.1	0	6.528	0	24.5109	2392.86	1684.62
Tarangire National Park, Tanzania	1962	698.752	0	0	41.5924	89.1266	829.471	432.561	432.561	79.0255	326.797	1.54486	0	21.3904	116.221	15.1515	33.6898	29.7089	623.529	0	0	0.831848	13.0719	8.02139	31.3725	1.6637	0.623886	0	0.237671	55.8229	0	0	0	0	0.617944	1.30719	0	2.72727	0	4.65241	1946.04	1116.57
Tarangire National Park, Tanzania	1962	33.2739	0	0	23.7671	89.1266	146.168	15.4486	15.4486	22.5787	0	0	0	32.0856	0	6.06061	0	7.42721	68.1521	0	0	0	3.26797	1.06952	81.0458	3.56506	0.415924	0	0	89.3642	0	0	0	0	0.308972	0.392157	0	0.606061	0	1.30719	320.44	174.272

## Sheet: Lat, long & land cover
Latitude and longitude data in decimal degrees.			Latitudes and longitudes used for transects					N-S transect land cover counts (1 count = 1 pixel. 1 pixel = 1 km2)															W-E transect land cover counts (1 count = 1 pixel. 1 pixel = 1 km2)																	Total land cover counts (N-S + W-E transects. 1 count = 1 pixel. 1 pixel = 1 km2)
Latitude and longitude from Image Landsat, (Google Earth Pro, 2013). Land cover data at 1 km resolution from the University of Maryland Global Land Cover Classification (Hansen et al., 1998, 2000).								Water	Evergreen needleleaf forest	Evergreen broadleaf forest	Deciduous needleleaf forest	Deciduous broadleaf forest	Mixed forest	Woodland	Wooded grassland	Closed shrubland	Open shrubland	Grassland	Cropland	Bare ground	Urban and built		Water	Evergreen needleleaf forest	Evergreen broadleaf forest	Deciduous needleleaf forest	Deciduous broadleaf forest	Mixed forest	Woodland	Wooded grassland	Closed shrubland	Open shrubland	Grassland	Cropland	Bare ground	Urban and built				Water	Evergreen needleleaf forest	Evergreen broadleaf forest	Deciduous needleleaf forest	Deciduous broadleaf forest	Mixed forest	Woodland	Wooded grassland	Closed shrubland	Open shrubland
Site	Year		Centre north latitude (decimal degrees)	Centre south latitude decimal degrees	Centre east longitude (decimal degrees)	Centre west longitude (decimal degrees)		0	1	2	3	4	5	6	7	8	9	10	11	12	14		0	1	2	3	4	5	6	7	8	9	10	11	12	14		Duplicated pixel class		0	1	2	3	4	5	6	7	8	9
Amboseli National Park, Kenya	2007		-2.57733	-2.70719	37.3348	37.0772											5	9					5							1		7	10	4				10		5	0	0	0	0	0	0	1	0	12
Hluhluwe iMfolozi National Park, South Africa	1982		-28.1608	-28.4129	32.0314	31.8206								7	17	1		1											8	10			4					6		0	0	0	0	0	0	14	27	1	0
Hluhluwe iMfolozi National Park, South Africa	2000		-28.1608	-28.4129	32.0314	31.8206								7	17	1		1											8	10			4					6		0	0	0	0	0	0	14	27	1	0
Hwange National Park, Zimbabwe	1973		-18.5527	-19.8804	27.446	26.0366								52	80				2										84	58								6		0	0	0	0	0	0	135	138	0	0
Kalahari National Park, South Africa	1979		-25.1563	-26.5005	20.717	20.0019											136															72						9		0	0	0	0	0	0	0	0	0	207
Katavi National Park, Tanzania	2009		-6.67051	-7.02496	31.5961	30.9015		1						11	19				5										25	39			1	5				7		1	0	0	0	0	0	36	57	0	0
Kidepo Valley National Park, Uganda	2009		4.02448	3.62655	34.07	33.6094									17	2		9	13						1				4	13			19	10				11		0	0	1	0	0	0	4	30	2	0
Kruger National Park, South Africa	1975		-22.9016	-24.5663	31.836	31.1661								8	150	3		3	3										7	54	3		4					8		0	0	0	0	0	0	15	204	5	0
Kruger National Park, South Africa	1984		-22.9016	-24.5663	31.836	31.1661								8	150	3		3	3										7	54	3		4					8		0	0	0	0	0	0	15	204	5	0
Kruger National Park, South Africa	1997		-22.9016	-24.5663	31.836	31.1661								8	150	3		3	3										7	54	3		4					8		0	0	0	0	0	0	15	204	5	0
Kruger National Park, South Africa	2009		-22.9016	-24.5663	31.836	31.1661								8	150	3		3	3										7	54	3		4					8		0	0	0	0	0	0	15	204	5	0
Lake Manyara National Park, Tanzania	1970		-3.54561	-3.83814	35.9117	35.6926		14		1				13	2								13		4					4	1		1					0		26	0	5	0	0	0	13	6	1	0
Masai Mara National Reserve, Kenya	1992		-1.28378	-1.59312	35.312	34.9081								1	2				29										5	13			2	22				11		0	0	0	0	0	0	6	15	0	0
Masai Mara National Reserve, Kenya	2003		-1.28378	-1.59312	35.312	34.9081								1	2				29										5	13			2	22				11		0	0	0	0	0	0	6	15	0	0
Nairobi National Park, Kenya	1966		-1.33593	-1.40142	36.9206	36.8264									2			6												3			8					7		0	0	0	0	0	0	0	4	0	0
Nairobi National Park, Kenya	1976		-1.33593	-1.40142	36.9206	36.8264									2			6												3			8					7		0	0	0	0	0	0	0	4	0	0
Nairobi National Park, Kenya	2002		-1.33593	-1.40142	36.9206	36.8264									2			6												3			8					7		0	0	0	0	0	0	0	4	0	0
Ngorongoro Crater, Tanzania	1965		-3.092	-3.26364	35.6723	35.4946				5				1	2				10				2		3				1	1				12				11		2	0	8	0	0	0	2	3	0	0
Ngorongoro Crater, Tanzania	1978		-3.092	-3.26364	35.6723	35.4946				5				1	2				10				2		3				1	1				12				11		2	0	8	0	0	0	2	3	0	0
Ngorongoro Crater, Tanzania	1988		-3.092	-3.26364	35.6723	35.4946				5				1	2				10				2		3				1	1				12				11		2	0	8	0	0	0	2	3	0	0
Ngorongoro Crater, Tanzania	1997		-3.092	-3.26364	35.6723	35.4946				5				1	2				10				2		3				1	1				12				11		2	0	8	0	0	0	2	3	0	0
Ngorongoro Crater, Tanzania	2004		-3.092	-3.26364	35.6723	35.4946				5				1	2				10				2		3				1	1				12				11		2	0	8	0	0	0	2	3	0	0
Queen Elizabeth National Park, Uganda	2009		-0.002691	-0.505028	30.0746	29.8887		2		20				3	18			7	1						5					14				1				2		2	0	24	0	0	0	3	32	0	0
Selous Game Reserve, Tanzania	1994		-7.7111	-10.4769	38.7025	36.9891				4		3		102	151			8	9						5		3		62	85			4	14				7		0	0	9	0	6	0	164	235	0	0
Serengeti ecosystem, Tanzania	1971		-1.72481	-3.36454	36.5799	33.5525		9		1		1		25	93	1		38	25				10		1		1		18	198	2	4	37	26	6			11		19	0	2	0	2	0	43	291	3	4
Serengeti ecosystem, Tanzania	1977		-1.72481	-3.36454	36.5799	33.5525		9		1		1		25	93	1		38	25				10		1		1		18	198	2	4	37	26	6			11		19	0	2	0	2	0	43	291	3	4
Serengeti ecosystem, Tanzania	1986		-1.72481	-3.36454	36.5799	33.5525		9		1		1		25	93	1		38	25				10		1		1		18	198	2	4	37	26	6			11		19	0	2	0	2	0	43	291	3	4
Serengeti ecosystem, Tanzania	2003		-1.72481	-3.36454	36.5799	33.5525		9		1		1		25	93	1		38	25				10		1		1		18	198	2	4	37	26	6			11		19	0	2	0	2	0	43	291	3	4
Tarangire National Park, Tanzania	1962		-3.79897	-4.60329	36.3069	35.9214								3	36	2		12	29											25			10	4				10		0	0	0	0	0	0	3	61	2	0
Tarangire National Park, Tanzania	1962		-3.79897	-4.60329	36.3069	35.9214								3	36	2		12	29											25			10	4				10		0	0	0	0	0	0	3	61	2	0
[truncated: 20 more columns]

## Sheet: Climate data
Climate data
Climate data from Worldclim (Hijmans et al., 2005). Latitude and longitude from Image Landsat, (Google Earth Pro, 2013)
Site	Year	Median lat	Median long		Bio4 - Temperature seasonality (SD)	Bio5 - Max. temperature warmest month (˚C)	Bio6 - Min. temperature coolest month (˚C)	Bio13 - Precipitation wettest month (mm)	Bio14 - Precipitation driest month (mm)	Bio15 - Precipitation seasonality (CV)		Bio4 - Temperature seasonality (SD) converted	Bio5 - Max. temperature warmest month (˚C) Converted	Bio6 - Min. temperature coolest month (˚C) Converted
Amboseli National Park, Kenya	2007	-2.6354	37.2424		1410	304	138	155	5	79		14.1	30.4	13.8
Hluhluwe iMfolozi National Park, South Africa	1982	-28.2176	31.9235		2342	281	109	130	29	46		23.42	28.1	10.9
Hluhluwe iMfolozi National Park, South Africa	2000	-28.2176	31.9235		2342	281	109	130	29	46		23.42	28.1	10.9
Hwange National Park, Zimbabwe	1973	-19.2062	26.6293		3465	337	54	136	0	108		34.65	33.7	5.4
Kalahari National Park, South Africa	1979	-25.7133	20.4322		5821	354	3	48	1	88		58.21	35.4	0.3
Katavi National Park, Tanzania	2009	-6.98043	31.2546		1226	339	168	200	0	94		12.26	33.9	16.8
Kidepo Valley National Park, Uganda	2009	3.84078	33.7914		1172	309	157	99	7	59		11.72	30.9	15.7
Kruger National Park, South Africa	1975	-23.9276	31.4683		3528	329	85	95	5	78		35.28	32.9	8.5
Kruger National Park, South Africa	1984	-23.9276	31.4683		3528	329	85	95	5	78		35.28	32.9	8.5
Kruger National Park, South Africa	1997	-23.9276	31.4683		3528	329	85	95	5	78		35.28	32.9	8.5
Kruger National Park, South Africa	2009	-23.9276	31.4683		3528	329	85	95	5	78		35.28	32.9	8.5
Lake Manyara National Park, Tanzania	1970	-3.58043	35.7326		1500	293	133	180	1	89		15	29.3	13.3
Masai Mara National Reserve, Kenya	1992	-1.49413	35.088		748	281	119	165	27	45		7.48	28.1	11.9
Masai Mara National Reserve, Kenya	2003	-1.49413	35.088		748	281	119	165	27	45		7.48	28.1	11.9
Nairobi National Park, Kenya	1966	-1.38591	36.862		1216	279	111	158	10	75		12.16	27.9	11.1
Nairobi National Park, Kenya	1976	-1.38591	36.862		1216	279	111	158	10	75		12.16	27.9	11.1
Nairobi National Park, Kenya	2002	-1.38591	36.862		1216	279	111	158	10	75		12.16	27.9	11.1
Ngorongoro Crater, Tanzania	1965	-3.17591	35.5767		1394	259	109	214	5	86		13.94	25.9	10.9
Ngorongoro Crater, Tanzania	1978	-3.17591	35.5767		1394	259	109	214	5	86		13.94	25.9	10.9
Ngorongoro Crater, Tanzania	1988	-3.17591	35.5767		1394	259	109	214	5	86		13.94	25.9	10.9
Ngorongoro Crater, Tanzania	1997	-3.17591	35.5767		1394	259	109	214	5	86		13.94	25.9	10.9
Ngorongoro Crater, Tanzania	2004	-3.17591	35.5767		1394	259	109	214	5	86		13.94	25.9	10.9
Queen Elizabeth National Park, Uganda	2009	-0.251345	29.9891		335	299	159	130	29	40		3.35	29.9	15.9
Selous Game Reserve, Tanzania	1994	-8.96674	37.4816		1539	305	172	243	4	93		15.39	30.5	17.2
Serengeti ecosystem, Tanzania	1971	-2.43271	35.33		1046	251	105	140	11	68		10.46	25.1	10.5
Serengeti ecosystem, Tanzania	1977	-2.43271	35.33		1046	251	105	140	11	68		10.46	25.1	10.5
Serengeti ecosystem, Tanzania	1986	-2.43271	35.33		1046	251	105	140	11	68		10.46	25.1	10.5
Serengeti ecosystem, Tanzania	2003	-2.43271	35.33		1046	251	105	140	11	68		10.46	25.1	10.5
Tarangire National Park, Tanzania	1962	-4.15188	36.0834		1585	292	127	167	1	88		15.85	29.2	12.7
Tarangire National Park, Tanzania	1962	-4.15188	36.0834		1585	292	127	167	1	88		15.85	29.2	12.7

## Sheet: Transformed data
Transformed data
See individual sheets for details
Site	Year	Spotted hyaena biomass Log10	Lion biomass Log10	Leopard, cheetah, brown hyaena, wild dog biomass Log10	Total biomass very small prey Log10	Total biomass small prey Log10	Total biomass medium prey Log10	Total biomass large prey Log10	Total biomass very large prey Log10	Bio4 - Temperature seasonality Log10	Bio5 - Max. temperature warmest month Log10	Bio6 - Min. temperature coolest month Log10	Bio13 - Precipitation wettest month Log10	Bio14 - Precipitation driest month Log10	Bio15 - Precipitation seasonality Log10	Closed vegetation centered logratio	Semi-open vegetation centered logratio	Open vegetation centered logratio
Amboseli National Park, Kenya	2007	1.69897	1.05337	0.272853	1.36254	2.43047	3.78358	2.87313	3.84986	1.14922	1.48287	1.13988	2.19033	0.69897	1.89763	-1.45544	0.656825	0.79862
Hluhluwe iMfolozi National Park, South Africa	1982	1.26077	1.1181	0.871244	1.45262	3.14447	3.02214	3.01317	3.38642	1.36959	1.44871	1.03743	2.11394	1.4624	1.66276	0.0739496	0.329222	-0.403172
Hluhluwe iMfolozi National Park, South Africa	2000	1.21501	1.09123	0.877287	1.55962	3.13035	3.1788	3.38018	3.59646	1.36959	1.44871	1.03743	2.11394	1.4624	1.66276	0.0739496	0.329222	-0.403172
Hwange National Park, Zimbabwe	1973	0.235376	0.636776	0.15349	0.0297967	1.56806	2.32765	2.55344	3.31332	1.5397	1.52763	0.732394	2.13354	-1	2.03342	1.04021	1.04976	-2.08996
Kalahari National Park, South Africa	1979	-0.328606	0.294643	0.141739	-2.22185	0.533657	2.40563	-2.52288	-0.69897	1.765	1.549	-0.522879	1.68124	0	1.94448	-1.10518	2.21037	-1.10518
Kidepo Valley National Park, Uganda	2009	0.415066	1.06198	-0.525497	0.246381	0.952297	1.72376	3.13407	2.8842	1.06893	1.48996	1.1959	1.99564	0.845098	1.77085	-0.411361	0.220662	0.190699
Kruger National Park, South Africa	1975	0.964536	0.99796	0.322253	0.585326	2.57979	2.59769	2.81234	3.18164	1.54753	1.5172	0.929419	1.97772	0.69897	1.89209	-0.184223	0.824377	-0.640155
Kruger National Park, South Africa	1984	0.831751	1.05232	0.302913	0.585326	2.52936	2.78055	2.82817	3.23654	1.54753	1.5172	0.929419	1.97772	0.69897	1.89209	-0.184223	0.824377	-0.640155
Kruger National Park, South Africa	1997	0.841907	1.10039	0.349069	0.585326	2.32937	2.65801	2.72702	3.24268	1.54753	1.5172	0.929419	1.97772	0.69897	1.89209	-0.184223	0.824377	-0.640155
Kruger National Park, South Africa	2009	0.851832	1.07714	0.337868	0.585326	2.32552	2.60351	2.86887	3.40393	1.54753	1.5172	0.929419	1.97772	0.69897	1.89209	-0.184223	0.824377	-0.640155
Lake Manyara National Park, Tanzania	1970	0.774691	1.72016	0.643922	1.85387	2.4425	2.37892	3.9815	4.24188	1.17609	1.46687	1.12385	2.25527	0	1.94939	0.593119	0.0925163	-0.685635
Masai Mara National Reserve, Kenya	1992	1.26865	1.61564	0.482805	2.1488	2.81083	2.98667	3.49213	3.3126	0.873902	1.44871	1.07555	2.21748	1.43136	1.65321	0.0263937	0.424334	-0.450728
Masai Mara National Reserve, Kenya	2003	1.31316	1.67402	0.550962	2.59678	2.90467	3.13205	3.13837	3.34039	0.873902	1.44871	1.07555	2.21748	1.43136	1.65321	0.0263937	0.424334	-0.450728
Mkomazi Game Reserve, Tanzania	1970	-0.0340934	0.492246	-0.2091	-2.22185	1.17587	2.11482	2.07985	2.70164	1.23172	1.50515	1.19033	2.14301	0.778151	1.86923	-0.206364	-0.0924211	0.298786
Mkomazi Game Reserve, Tanzania	1970	-0.0340934	0.589156	-0.2091	-2.22185	1.327	2.219	2.07985	3.42492	1.23172	1.50515	1.19033	2.14301	0.778151	1.86923	-0.206364	-0.0924211	0.298786
Nairobi National Park, Kenya	1966	0.691791	1.41195	0.976222	1.85492	2.73729	3.4238	-2.52288	2.72722	1.08493	1.4456	1.04532	2.19866	1	1.87506	-1.24706	0.34954	0.897517
Nairobi National Park, Kenya	1976	1.16386	1.48359	0.529345	1.52634	2.55953	3.44688	2.66621	2.59522	1.08493	1.4456	1.04532	2.19866	1	1.87506	-1.24706	0.34954	0.897517
Nairobi National Park, Kenya	2002	0.630784	1.37461	0.198986	1.39301	2.23775	3.28226	2.75162	2.8349	1.08493	1.4456	1.04532	2.19866	1	1.87506	-1.24706	0.34954	0.897517
Ngorongoro Crater, Tanzania	1965	1.78231	1.16252	0.56503	1.97543	2.47754	4.09402	2.1271	2.91233	1.14426	1.4133	1.03743	2.33041	0.69897	1.9345	0.841941	0.31394	-1.15588
Ngorongoro Crater, Tanzania	1978	1.79599	1.6548	0.56503	2.33515	2.56538	4.09581	3.34137	2.78492	1.14426	1.4133	1.03743	2.33041	0.69897	1.9345	0.841941	0.31394	-1.15588
Ngorongoro Crater, Tanzania	1988	1.66239	1.64287	0.56503	2.49707	2.58392	3.91341	3.61786	2.80421	1.14426	1.4133	1.03743	2.33041	0.69897	1.9345	0.841941	0.31394	-1.15588
Ngorongoro Crater, Tanzania	1997	1.53685	1.41755	0.56503	2.03772	2.58917	3.7984	3.74225	2.88198	1.14426	1.4133	1.03743	2.33041	0.69897	1.9345	0.841941	0.31394	-1.15588
Ngorongoro Crater, Tanzania	2004	1.88606	1.46355	0.56503	1.95769	2.43162	3.89702	3.69681	2.88198	1.14426	1.4133	1.03743	2.33041	0.69897	1.9345	0.841941	0.31394	-1.15588
Queen Elizabeth National Park, Uganda	2009	0.727026	1.10517	-1.69897	-2.22185	2.59806	2.35174	3.32933	3.95745	0.525045	1.47567	1.2014	2.11394	1.4624	1.60206	0.170827	0.244613	-0.415439
Serengeti ecosystem, Tanzania	1971	0.778151	1.08264	0.332438	1.57617	2.45109	2.63457	3.10339	2.87017	1.01953	1.39967	1.02119	2.14613	1.04139	1.83251	-0.315648	0.455204	-0.139556
Serengeti ecosystem, Tanzania	1977	0.933791	1.06075	0.347447	1.5404	2.7482	2.86216	3.19379	2.9857	1.01953	1.39967	1.02119	2.14613	1.04139	1.83251	-0.315648	0.455204	-0.139556
Serengeti ecosystem, Tanzania	1986	1.01376	1.07072	0.369008	1.31328	2.79347	2.8171	2.95514	2.79288	1.01953	1.39967	1.02119	2.14613	1.04139	1.83251	-0.315648	0.455204	-0.139556
Serengeti ecosystem, Tanzania	2003	1.21484	1.17955	0.300161	1.38936	2.64639	2.76892	2.79916	2.85018	1.01953	1.39967	1.02119	2.14613	1.04139	1.83251	-0.315648	0.455204	-0.139556
Tarangire National Park, Tanzania	1962	0.773916	0.652438	0.121051	0.667678	1.74681	2.79486	2.63605	2.9188	1.20003	1.46538	1.1038	2.22272	0	1.94448	-0.56987	0.51649	0.0533796
Tarangire National Park, Tanzania	1962	0.317984	0.0503777	-0.287064	0.116339	1.95116	1.83348	1.18889	2.16485	1.20003	1.46538	1.1038	2.22272	0	1.94448	-0.56987	0.51649	0.0533796

## Sheet: References
References
Hansen, M., DeFries, R., Townshend, J. R. G. and Sohlberg, R. (1998) UMD Global Land Cover Classification, 1 Kilometer, 1.0. College Park, Maryland, 1981-1994: Department of Geography, University of Maryland.
Hansen, M. C., Defries, R., Townshend, J. R. G. and Sohlberg, R. (2000) ‘Global land cover classification at 1 km spatial resolution using a classification tree approach’, International Journal of Remote Sensing, 21(6&7), pp. 1331–1364.
Hatton, I. A., McCann, K. S., Fryxell, J. M., Davies, T. J., Smerlak, M., Sinclair, A. R. E. and Loreau, M. (2015) ‘The predator-prey power law: biomass scaling across terrestrial and aquatic biomes’, Science, 349(6252), pp. 1–13.
Hijmans, R. J., Cameron, S. E., Parra, J. L., Jones, P. G. and Jarvis, A. (2005) ‘Very high resolution interpolated climate surfaces for global land areas’, International Journal of Climatology, 25, pp. 1965–1978.
Périquet, S., Fritz, H. and Revilla, E. (2015) ‘The Lion King and the Hyaena Queen: large carnivore interactions and coexistence’, Biological Reviews, 90(4), pp. 1197–1214.

## Sheet: Histogram_HID
-1	0			-0.584756	0
-1	0			-0.584756	0.0344828
-0.792378	0			-0.583728	0.0344828
-0.792378	0			-0.583728	0
-0.792378	0			-0.5827	0
-0.584756	0			-0.5827	0.0344828
-0.584756	0			-0.581672	0.0344828
-0.584756	0.0344828			-0.581672	0
-0.377133	0.0344828			-0.580644	0
-0.377133	0			-0.580644	0.0344828
-0.377133	0.103448			-0.579616	0.0344828
-0.169511	0.103448			-0.579616	0
-0.169511	0			-0.578589	0
-0.169511	0			-0.578589	0.0344828
0.0381111	0			-0.577561	0.0344828
0.0381111	0			-0.577561	0
0.0381111	0.137931			-0.576533	0
0.245733	0.137931			-0.576533	0.0344828
0.245733	0			-0.575505	0.0344828
0.245733	0.310345			-0.575505	0
0.453356	0.310345			-0.574477	0
0.453356	0			-0.574477	0.0344828
0.453356	0.310345			-0.573449	0.0344828
0.660978	0.310345			-0.573449	0
0.660978	0			-0.572422	0
0.660978	0			-0.572422	0.0344828
0.8686	0			-0.571394	0.0344828
0.8686	0			-0.571394	0
0.8686	0.103448			-0.570366	0
1.07622	0.103448			-0.570366	0.0344828
1.07622	0			-0.569338	0.0344828
				-0.569338	0
				-0.56831	0
				-0.56831	0.0344828
				-0.567282	0.0344828
				-0.567282	0
				-0.566255	0
				-0.566255	0.0344828
				-0.565227	0.0344828
				-0.565227	0
				-0.564199	0
				-0.564199	0.0344828
				-0.563171	0.0344828
				-0.563171	0
				-0.562143	0
				-0.562143	0.0344828
				-0.561115	0.0344828
				-0.561115	0
				-0.560088	0
				-0.560088	0.0344828
				-0.55906	0.0344828
				-0.55906	0
				-0.558032	0
				-0.558032	0.0344828
				-0.557004	0.0344828
				-0.557004	0
				-0.555976	0
				-0.555976	0.0344828
				-0.554948	0.0344828
				-0.554948	0
				-0.553921	0
				-0.553921	0.0344828
				-0.552893	0.0344828
				-0.552893	0
				-0.551865	0
				-0.551865	0.0344828
				-0.550837	0.0344828
				-0.550837	0
				-0.549809	0
				-0.549809	0.0344828
				-0.548781	0.0344828
				-0.548781	0
				-0.547754	0
				-0.547754	0.0344828
				-0.546726	0.0344828
				-0.546726	0
				-0.545698	0
				-0.545698	0.0344828
				-0.54467	0.0344828
				-0.54467	0
				-0.543642	0
				-0.543642	0.0344828
				-0.542614	0.0344828
				-0.542614	0
				-0.541587	0
				-0.541587	0.0344828
				-0.540559	0.0344828
				-0.540559	0
				-0.539531	0
				-0.539531	0.0344828
				-0.538503	0.0344828
				-0.538503	0
				-0.537475	0
				-0.537475	0.0344828
				-0.536447	0.0344828
				-0.536447	0
				-0.53542	0
				-0.53542	0.0344828
				-0.534392	0.0344828
				-0.534392	0
				-0.533364	0
				-0.533364	0.0344828
				-0.532336	0.0344828
				-0.532336	0
				-0.531308	0
				-0.531308	0.0344828
				-0.53028	0.0344828
				-0.53028	0
				-0.529253	0
				-0.529253	0.0344828
				-0.528225	0.0344828
				-0.528225	0
				-0.527197	0
				-0.527197	0.0344828
				-0.526169	0.0344828
				-0.526169	0
				-0.525141	0
				-0.525141	0.0344828
				-0.524113	0.0344828
				-0.524113	0
				-0.523086	0
				-0.523086	0.0344828
				-0.522058	0.0344828
				-0.522058	0
				-0.52103	0
				-0.52103	0.0344828
				-0.520002	0.0344828
				-0.520002	0
				-0.518974	0
				-0.518974	0.0344828
				-0.517946	0.0344828
				-0.517946	0
				-0.516919	0
				-0.516919	0.0344828
				-0.515891	0.0344828
				-0.515891	0
				-0.514863	0
				-0.514863	0.0344828
				-0.513835	0.0344828
				-0.513835	0
				-0.512807	0
				-0.512807	0.0344828
				-0.511779	0.0344828
				-0.511779	0
				-0.510752	0
				-0.510752	0.0344828
				-0.509724	0.0344828
				-0.509724	0
				-0.508696	0
				-0.508696	0.0344828
				-0.507668	0.0344828
				-0.507668	0
				-0.50664	0
				-0.50664	0.0344828
				-0.505612	0.0344828
				-0.505612	0
				-0.504585	0
				-0.504585	0.0344828
				-0.503557	0.0344828
				-0.503557	0
				-0.502529	0
				-0.502529	0.0344828
				-0.501501	0.0344828
				-0.501501	0
				-0.500473	0
				-0.500473	0.0344828
				-0.499445	0.0344828
				-0.499445	0
				-0.498418	0
				-0.498418	0.0344828
				-0.49739	0.0344828
				-0.49739	0
				-0.496362	0
				-0.496362	0.0344828
				-0.495334	0.0344828
				-0.495334	0
				-0.494306	0
				-0.494306	0.0344828
				-0.493278	0.0344828
				-0.493278	0
				-0.492251	0
				-0.492251	0.0344828
				-0.491223	0.0344828
				-0.491223	0
				-0.490195	0
				-0.490195	0.0344828
				-0.489167	0.0344828
				-0.489167	0
				-0.488139	0
				-0.488139	0.0344828
				-0.487111	0.0344828
				-0.487111	0
				-0.486084	0
				-0.486084	0.0344828
				-0.485056	0.0344828
				-0.485056	0
				-0.484028	0
				-0.484028	0.0344828
				-0.483	0.0344828
				-0.483	0
				-0.481972	0
				-0.481972	0.0344828
				-0.480944	0.0344828
				-0.480944	0
				-0.479917	0
				-0.479917	0.0344828
				-0.478889	0.0344828
				-0.478889	0
				-0.477861	0
				-0.477861	0.0344828
				-0.476833	0.0344828
				-0.476833	0
				-0.475805	0
				-0.475805	0.0344828
				-0.474777	0.0344828
				-0.474777	0
				-0.47375	0
				-0.47375	0.0344828
				-0.472722	0.0344828
				-0.472722	0
				-0.471694	0
				-0.471694	0.0344828
				-0.470666	0.0344828
				-0.470666	0
				-0.469638	0
				-0.469638	0.0344828
				-0.46861	0.0344828
				-0.46861	0
				-0.467583	0
				-0.467583	0.0344828
				-0.466555	0.0344828
				-0.466555	0
				-0.465527	0
				-0.465527	0.0344828
				-0.464499	0.0344828
				-0.464499	0
				-0.463471	0
				-0.463471	0.0344828
				-0.462443	0.0344828
				-0.462443	0
				-0.461416	0
				-0.461416	0.0344828
				-0.460388	0.0344828
				-0.460388	0
				-0.45936	0
				-0.45936	0.0344828
				-0.458332	0.0344828
				-0.458332	0
				-0.457304	0
				-0.457304	0.0344828
				-0.456276	0.0344828
				-0.456276	0
				-0.455249	0
				-0.455249	0.0344828
				-0.454221	0.0344828
				-0.454221	0
				-0.453193	0
				-0.453193	0.0344828
				-0.452165	0.0344828
				-0.452165	0
				-0.451137	0
				-0.451137	0.0344828
				-0.450109	0.0344828
				-0.450109	0
				-0.449082	0
				-0.449082	0.0344828
				-0.448054	0.0344828
				-0.448054	0
				-0.447026	0
				-0.447026	0.0344828
				-0.445998	0.0344828
				-0.445998	0
				-0.44497	0
				-0.44497	0.0344828
				-0.443942	0.0344828
				-0.443942	0
				-0.442915	0
				-0.442915	0.0344828
				-0.441887	0.0344828
				-0.441887	0
				-0.440859	0
				-0.440859	0.0344828
				-0.439831	0.0344828
				-0.439831	0
				-0.438803	0
				-0.438803	0.0344828
				-0.437775	0.0344828
				-0.437775	0
				-0.436748	0
				-0.436748	0.0344828
				-0.43572	0.0344828
				-0.43572	0
				-0.434692	0
				-0.434692	0.0344828
				-0.433664	0.0344828
				-0.433664	0
				-0.432636	0
				-0.432636	0.0344828
				-0.431608	0.0344828
				-0.431608	0
				-0.430581	0
				-0.430581	0.0344828
				-0.429553	0.0344828
				-0.429553	0
				-0.428525	0
				-0.428525	0.0344828
				-0.427497	0.0344828
				-0.427497	0
				-0.426469	0
				-0.426469	0.0344828
				-0.425441	0.0344828
				-0.425441	0
				-0.424414	0
				-0.424414	0.0344828
				-0.423386	0.0344828
				-0.423386	0
				-0.422358	0
				-0.422358	0.0344828
				-0.42133	0.0344828
				-0.42133	0
				-0.420302	0
				-0.420302	0.0344828
				-0.419274	0.0344828
				-0.419274	0
				-0.418247	0
				-0.418247	0.0344828
				-0.417219	0.0344828
				-0.417219	0
				-0.416191	0
				-0.416191	0.0344828
				-0.415163	0.0344828
				-0.415163	0
				-0.414135	0
				-0.414135	0.0344828
				-0.413108	0.0344828
				-0.413108	0
				-0.41208	0
				-0.41208	0.0344828
				-0.411052	0.0344828
				-0.411052	0
				-0.410024	0
				-0.410024	0.0344828
				-0.408996	0.0344828
				-0.408996	0
				-0.407968	0
				-0.407968	0.0344828
				-0.406941	0.0344828
				-0.406941	0
				-0.405913	0
				-0.405913	0.0344828
				-0.404885	0.0344828
				-0.404885	0
				-0.403857	0
				-0.403857	0.0344828
				-0.402829	0.0344828
				-0.402829	0
				-0.401801	0
				-0.401801	0.0344828
				-0.400774	0.0344828
				-0.400774	0
				-0.399746	0
				-0.399746	0.0344828
				-0.398718	0.0344828
				-0.398718	0
				-0.39769	0
				-0.39769	0.0344828
				-0.396662	0.0344828
				-0.396662	0
				-0.395634	0
				-0.395634	0.0344828
				-0.394607	0.0344828
				-0.394607	0
				-0.393579	0
				-0.393579	0.0344828
				-0.392551	0.0344828
				-0.392551	0
				-0.391523	0
				-0.391523	0.0344828
				-0.390495	0.0344828
				-0.390495	0
				-0.389467	0
				-0.389467	0.0344828
				-0.38844	0.0344828
				-0.38844	0
				-0.387412	0
				-0.387412	0.0344828
				-0.386384	0.0344828
				-0.386384	0
				-0.385356	0
				-0.385356	0.0344828
				-0.384328	0.0344828
				-0.384328	0
				-0.3833	0
				-0.3833	0.0344828
				-0.382273	0.0344828
				-0.382273	0
				-0.381245	0
				-0.381245	0.0344828
				-0.380217	0.0344828
				-0.380217	0
				-0.379189	0
				-0.379189	0.0344828
				-0.378161	0.0344828
				-0.378161	0
				-0.377133	0
				-0.377133	0.103448
				-0.376106	0.103448
				-0.376106	0
				-0.375078	0
				-0.375078	0.103448
				-0.37405	0.103448
				-0.37405	0
				-0.373022	0
				-0.373022	0.103448
				-0.371994	0.103448
				-0.371994	0
				-0.370966	0
				-0.370966	0.103448
				-0.369939	0.103448
				-0.369939	0
				-0.368911	0
				-0.368911	0.103448
				-0.367883	0.103448
				-0.367883	0
				-0.366855	0
				-0.366855	0.103448
				-0.365827	0.103448
				-0.365827	0
				-0.364799	0
				-0.364799	0.103448
				-0.363772	0.103448
				-0.363772	0
				-0.362744	0
				-0.362744	0.103448
				-0.361716	0.103448
				-0.361716	0
				-0.360688	0
				-0.360688	0.103448
				-0.35966	0.103448
				-0.35966	0
				-0.358632	0
				-0.358632	0.103448
				-0.357605	0.103448
				-0.357605	0
				-0.356577	0
				-0.356577	0.103448
				-0.355549	0.103448
				-0.355549	0
				-0.354521	0
				-0.354521	0.103448
				-0.353493	0.103448
				-0.353493	0
				-0.352465	0
				-0.352465	0.103448
				-0.351438	0.103448
				-0.351438	0
				-0.35041	0
				-0.35041	0.103448
				-0.349382	0.103448
				-0.349382	0
				-0.348354	0
				-0.348354	0.103448
				-0.347326	0.103448
				-0.347326	0
				-0.346298	0
				-0.346298	0.103448
				-0.345271	0.103448
				-0.345271	0
				-0.344243	0
				-0.344243	0.103448
				-0.343215	0.103448
				-0.343215	0
				-0.342187	0
				-0.342187	0.103448
				-0.341159	0.103448
				-0.341159	0
				-0.340131	0
				-0.340131	0.103448
				-0.339104	0.103448
				-0.339104	0
				-0.338076	0
				-0.338076	0.103448
				-0.337048	0.103448
				-0.337048	0
				-0.33602	0
				-0.33602	0.103448
				-0.334992	0.103448
				-0.334992	0
				-0.333964	0
				-0.333964	0.103448
				-0.332937	0.103448
				-0.332937	0
				-0.331909	0
				-0.331909	0.103448
				-0.330881	0.103448
				-0.330881	0
				-0.329853	0
				-0.329853	0.103448
				-0.328825	0.103448
				-0.328825	0
				-0.327797	0
				-0.327797	0.103448
				-0.32677	0.103448
				-0.32677	0
				-0.325742	0
				-0.325742	0.103448
				-0.324714	0.103448
				-0.324714	0
				-0.323686	0
				-0.323686	0.103448
				-0.322658	0.103448
				-0.322658	0
				-0.32163	0
				-0.32163	0.103448
				-0.320603	0.103448
				-0.320603	0
				-0.319575	0
				-0.319575	0.103448
				-0.318547	0.103448
				-0.318547	0
				-0.317519	0
				-0.317519	0.103448
				-0.316491	0.103448
				-0.316491	0
				-0.315463	0
				-0.315463	0.103448
				-0.314436	0.103448
				-0.314436	0
				-0.313408	0
				-0.313408	0.103448
				-0.31238	0.103448
				-0.31238	0
				-0.311352	0
				-0.311352	0.103448
				-0.310324	0.103448
				-0.310324	0
				-0.309296	0
				-0.309296	0.103448
				-0.308269	0.103448
				-0.308269	0
				-0.307241	0
				-0.307241	0.103448
				-0.306213	0.103448
				-0.306213	0
				-0.305185	0
				-0.305185	0.103448
				-0.304157	0.103448
				-0.304157	0
				-0.303129	0
				-0.303129	0.103448
				-0.302102	0.103448
				-0.302102	0
				-0.301074	0
				-0.301074	0.103448
				-0.300046	0.103448
				-0.300046	0
				-0.299018	0
				-0.299018	0.103448
				-0.29799	0.103448
				-0.29799	0
				-0.296962	0
				-0.296962	0.103448
				-0.295935	0.103448
				-0.295935	0
				-0.294907	0
				-0.294907	0.103448
				-0.293879	0.103448
				-0.293879	0
				-0.292851	0
				-0.292851	0.103448
				-0.291823	0.103448
				-0.291823	0
				-0.290795	0
				-0.290795	0.103448
				-0.289768	0.103448
				-0.289768	0
				-0.28874	0
				-0.28874	0.103448
				-0.287712	0.103448
				-0.287712	0
				-0.286684	0
				-0.286684	0.103448
				-0.285656	0.103448
				-0.285656	0
				-0.284628	0
				-0.284628	0.103448
				-0.283601	0.103448
				-0.283601	0
				-0.282573	0
				-0.282573	0.103448
				-0.281545	0.103448
				-0.281545	0
				-0.280517	0
				-0.280517	0.103448
				-0.279489	0.103448
				-0.279489	0
				-0.278461	0
				-0.278461	0.103448
				-0.277434	0.103448
				-0.277434	0
				-0.276406	0
				-0.276406	0.103448
				-0.275378	0.103448
				-0.275378	0
				-0.27435	0
				-0.27435	0.103448
				-0.273322	0.103448
				-0.273322	0
				-0.272294	0
				-0.272294	0.103448
				-0.271267	0.103448
				-0.271267	0
				-0.270239	0
				-0.270239	0.103448
				-0.269211	0.103448
				-0.269211	0
				-0.268183	0
				-0.268183	0.103448
				-0.267155	0.103448
				-0.267155	0
				-0.266127	0
				-0.266127	0.103448
				-0.2651	0.103448
				-0.2651	0
				-0.264072	0
				-0.264072	0.103448
				-0.263044	0.103448
				-0.263044	0
				-0.262016	0
				-0.262016	0.103448
				-0.260988	0.103448
				-0.260988	0
				-0.25996	0
				-0.25996	0.103448
				-0.258933	0.103448
				-0.258933	0
				-0.257905	0
				-0.257905	0.103448
				-0.256877	0.103448
				-0.256877	0
				-0.255849	0
				-0.255849	0.103448
				-0.254821	0.103448
				-0.254821	0
				-0.253793	0
				-0.253793	0.103448
				-0.252766	0.103448
				-0.252766	0
				-0.251738	0
				-0.251738	0.103448
				-0.25071	0.103448
				-0.25071	0
				-0.249682	0
				-0.249682	0.103448
				-0.248654	0.103448
				-0.248654	0
				-0.247626	0
				-0.247626	0.103448
				-0.246599	0.103448
				-0.246599	0
				-0.245571	0
				-0.245571	0.103448
				-0.244543	0.103448
				-0.244543	0
				-0.243515	0
				-0.243515	0.103448
				-0.242487	0.103448
				-0.242487	0
				-0.241459	0
				-0.241459	0.103448
				-0.240432	0.103448
				-0.240432	0
				-0.239404	0
				-0.239404	0.103448
				-0.238376	0.103448
				-0.238376	0
				-0.237348	0
				-0.237348	0.103448
				-0.23632	0.103448
				-0.23632	0
				-0.235292	0
				-0.235292	0.103448
				-0.234265	0.103448
				-0.234265	0
				-0.233237	0
				-0.233237	0.103448
				-0.232209	0.103448
				-0.232209	0
				-0.231181	0
				-0.231181	0.103448
				-0.230153	0.103448
				-0.230153	0
				-0.229125	0
				-0.229125	0.103448
				-0.228098	0.103448
				-0.228098	0
				-0.22707	0
				-0.22707	0.103448
				-0.226042	0.103448
				-0.226042	0
				-0.225014	0
				-0.225014	0.103448
				-0.223986	0.103448
				-0.223986	0
				-0.222958	0
				-0.222958	0.103448
				-0.221931	0.103448
				-0.221931	0
				-0.220903	0
				-0.220903	0.103448
				-0.219875	0.103448
				-0.219875	0
				-0.218847	0
				-0.218847	0.103448
				-0.217819	0.103448
				-0.217819	0
				-0.216791	0
				-0.216791	0.103448
				-0.215764	0.103448
				-0.215764	0
				-0.214736	0
				-0.214736	0.103448
				-0.213708	0.103448
				-0.213708	0
				-0.21268	0
				-0.21268	0.103448
				-0.211652	0.103448
				-0.211652	0
				-0.210624	0
				-0.210624	0.103448
				-0.209597	0.103448
				-0.209597	0
				-0.208569	0
				-0.208569	0.103448
				-0.207541	0.103448
				-0.207541	0
				-0.206513	0
				-0.206513	0.103448
				-0.205485	0.103448
				-0.205485	0
				-0.204457	0
				-0.204457	0.103448
				-0.20343	0.103448
				-0.20343	0
				-0.202402	0
				-0.202402	0.103448
				-0.201374	0.103448
				-0.201374	0
				-0.200346	0
				-0.200346	0.103448
				-0.199318	0.103448
				-0.199318	0
				-0.19829	0
				-0.19829	0.103448
				-0.197263	0.103448
				-0.197263	0
				-0.196235	0
				-0.196235	0.103448
				-0.195207	0.103448
				-0.195207	0
				-0.194179	0
				-0.194179	0.103448
				-0.193151	0.103448
				-0.193151	0
				-0.192123	0
				-0.192123	0.103448
				-0.191096	0.103448
				-0.191096	0
				-0.190068	0
				-0.190068	0.103448
				-0.18904	0.103448
				-0.18904	0
				-0.188012	0
				-0.188012	0.103448
				-0.186984	0.103448
				-0.186984	0
				-0.185956	0
				-0.185956	0.103448
				-0.184929	0.103448
				-0.184929	0
				-0.183901	0
				-0.183901	0.103448
				-0.182873	0.103448
				-0.182873	0
				-0.181845	0
				-0.181845	0.103448
				-0.180817	0.103448
				-0.180817	0
				-0.179789	0
				-0.179789	0.103448
				-0.178762	0.103448
				-0.178762	0
				-0.177734	0
				-0.177734	0.103448
				-0.176706	0.103448
				-0.176706	0
				-0.175678	0
				-0.175678	0.103448
				-0.17465	0.103448
				-0.17465	0
				-0.173622	0
				-0.173622	0.103448
				-0.172595	0.103448
				-0.172595	0
				-0.171567	0
				-0.171567	0.103448
				-0.170539	0.103448
				-0.170539	0
				0.0381111	0
				0.0381111	0.137931
				0.0391389	0.137931
				0.0391389	0
				0.0401667	0
				0.0401667	0.137931
				0.0411946	0.137931
				0.0411946	0
				0.0422224	0
				0.0422224	0.137931
				0.0432502	0.137931
				0.0432502	0
				0.0442781	0
				0.0442781	0.137931
				0.0453059	0.137931
				0.0453059	0
				0.0463337	0
				0.0463337	0.137931
				0.0473616	0.137931
				0.0473616	0
				0.0483894	0
				0.0483894	0.137931
				0.0494172	0.137931
				0.0494172	0
				0.0504451	0
				0.0504451	0.137931
				0.0514729	0.137931
				0.0514729	0
				0.0525007	0
				0.0525007	0.137931
				0.0535286	0.137931
				0.0535286	0
				0.0545564	0
				0.0545564	0.137931
				0.0555842	0.137931
				0.0555842	0
				0.0566121	0
				0.0566121	0.137931
				0.0576399	0.137931
				0.0576399	0
				0.0586677	0
				0.0586677	0.137931
				0.0596956	0.137931
				0.0596956	0
				0.0607234	0
				0.0607234	0.137931
				0.0617512	0.137931
				0.0617512	0
				0.0627791	0
				0.0627791	0.137931
				0.0638069	0.137931
				0.0638069	0
				0.0648347	0
				0.0648347	0.137931
				0.0658626	0.137931
				0.0658626	0
				0.0668904	0
				0.0668904	0.137931
				0.0679182	0.137931
				0.0679182	0
				0.0689461	0
				0.0689461	0.137931
				0.0699739	0.137931
				0.0699739	0
				0.0710017	0
				0.0710017	0.137931
				0.0720296	0.137931
				0.0720296	0
				0.0730574	0
				0.0730574	0.137931
				0.0740852	0.137931
				0.0740852	0
				0.0751131	0
				0.0751131	0.137931
				0.0761409	0.137931
				0.0761409	0
				0.0771687	0
				0.0771687	0.137931
				0.0781966	0.137931
				0.0781966	0
				0.0792244	0
				0.0792244	0.137931
				0.0802522	0.137931
				0.0802522	0
				0.0812801	0
				0.0812801	0.137931
				0.0823079	0.137931
				0.0823079	0
				0.0833357	0
				0.0833357	0.137931
				0.0843636	0.137931
				0.0843636	0
				0.0853914	0
				0.0853914	0.137931
				0.0864192	0.137931
				0.0864192	0
				0.087447	0
				0.087447	0.137931
				0.0884749	0.137931
				0.0884749	0
				0.0895027	0
				0.0895027	0.137931
				0.0905305	0.137931
				0.0905305	0
				0.0915584	0
				0.0915584	0.137931
				0.0925862	0.137931
				0.0925862	0
				0.093614	0
				0.093614	0.137931
				0.0946419	0.137931
				0.0946419	0
				0.0956697	0
				0.0956697	0.137931
				0.0966975	0.137931
				0.0966975	0
				0.0977254	0
				0.0977254	0.137931
				0.0987532	0.137931
				0.0987532	0
				0.099781	0
				0.099781	0.137931
				0.100809	0.137931
				0.100809	0
				0.101837	0
				0.101837	0.137931
				0.102865	0.137931
				0.102865	0
				0.103892	0
				0.103892	0.137931
				0.10492	0.137931
				0.10492	0
				0.105948	0
				0.105948	0.137931
				0.106976	0.137931
				0.106976	0
				0.108004	0
				0.108004	0.137931
				0.109032	0.137931
				0.109032	0
				0.110059	0
				0.110059	0.137931
				0.111087	0.137931
				0.111087	0
				0.112115	0
				0.112115	0.137931
				0.113143	0.137931
				0.113143	0
				0.114171	0
				0.114171	0.137931
				0.115199	0.137931
				0.115199	0
				0.116226	0
				0.116226	0.137931
				0.117254	0.137931
				0.117254	0
				0.118282	0
				0.118282	0.137931
				0.11931	0.137931
				0.11931	0
				0.120338	0
				0.120338	0.137931
				0.121366	0.137931
				0.121366	0
				0.122393	0
				0.122393	0.137931
				0.123421	0.137931
				0.123421	0
				0.124449	0
				0.124449	0.137931
				0.125477	0.137931
				0.125477	0
				0.126505	0
				0.126505	0.137931
				0.127533	0.137931
				0.127533	0
				0.12856	0
				0.12856	0.137931
				0.129588	0.137931
				0.129588	0
				0.130616	0
				0.130616	0.137931
				0.131644	0.137931
				0.131644	0
				0.132672	0
				0.132672	0.137931
				0.1337	0.137931
				0.1337	0
				0.134727	0
				0.134727	0.137931
				0.135755	0.137931
				0.135755	0
				0.136783	0
				0.136783	0.137931
				0.137811	0.137931
				0.137811	0
				0.138839	0
				0.138839	0.137931
				0.139867	0.137931
				0.139867	0
				0.140894	0
				0.140894	0.137931
				0.141922	0.137931
				0.141922	0
				0.14295	0
				0.14295	0.137931
				0.143978	0.137931
				0.143978	0
				0.145006	0
				0.145006	0.137931
				0.146034	0.137931
				0.146034	0
				0.147061	0
				0.147061	0.137931
				0.148089	0.137931
				0.148089	0
				0.149117	0
				0.149117	0.137931
				0.150145	0.137931
				0.150145	0
				0.151173	0
				0.151173	0.137931
				0.152201	0.137931
				0.152201	0
				0.153228	0
				0.153228	0.137931
				0.154256	0.137931
				0.154256	0
				0.155284	0
				0.155284	0.137931
				0.156312	0.137931
				0.156312	0
				0.15734	0
				0.15734	0.137931
				0.158368	0.137931
				0.158368	0
				0.159395	0
				0.159395	0.137931
				0.160423	0.137931
				0.160423	0
				0.161451	0
				0.161451	0.137931
				0.162479	0.137931
				0.162479	0
				0.163507	0
				0.163507	0.137931
				0.164535	0.137931
				0.164535	0
				0.165562	0
				0.165562	0.137931
				0.16659	0.137931
				0.16659	0
				0.167618	0
				0.167618	0.137931
				0.168646	0.137931
				0.168646	0
				0.169674	0
				0.169674	0.137931
				0.170702	0.137931
				0.170702	0
				0.171729	0
				0.171729	0.137931
				0.172757	0.137931
				0.172757	0
				0.173785	0
				0.173785	0.137931
				0.174813	0.137931
				0.174813	0
				0.175841	0
				0.175841	0.137931
				0.176868	0.137931
				0.176868	0
				0.177896	0
				0.177896	0.137931
				0.178924	0.137931
				0.178924	0
				0.179952	0
				0.179952	0.137931
				0.18098	0.137931
				0.18098	0
				0.182008	0
				0.182008	0.137931
				0.183035	0.137931
				0.183035	0
				0.184063	0
				0.184063	0.137931
				0.185091	0.137931
				0.185091	0
				0.186119	0
				0.186119	0.137931
				0.187147	0.137931
				0.187147	0
				0.188175	0
				0.188175	0.137931
				0.189202	0.137931
				0.189202	0
				0.19023	0
				0.19023	0.137931
				0.191258	0.137931
				0.191258	0
				0.192286	0
				0.192286	0.137931
				0.193314	0.137931
				0.193314	0
				0.194342	0
				0.194342	0.137931
				0.195369	0.137931
				0.195369	0
				0.196397	0
				0.196397	0.137931
				0.197425	0.137931
				0.197425	0
				0.198453	0
				0.198453	0.137931
				0.199481	0.137931
				0.199481	0
				0.200509	0
				0.200509	0.137931
				0.201536	0.137931
				0.201536	0
				0.202564	0
				0.202564	0.137931
				0.203592	0.137931
				0.203592	0
				0.20462	0
				0.20462	0.137931
				0.205648	0.137931
				0.205648	0
				0.206676	0
				0.206676	0.137931
				0.207703	0.137931
				0.207703	0
				0.208731	0
				0.208731	0.137931
				0.209759	0.137931
				0.209759	0
				0.210787	0
				0.210787	0.137931
				0.211815	0.137931
				0.211815	0
				0.212843	0
				0.212843	0.137931
				0.21387	0.137931
				0.21387	0
				0.214898	0
				0.214898	0.137931
				0.215926	0.137931
				0.215926	0
				0.216954	0
				0.216954	0.137931
				0.217982	0.137931
				0.217982	0
				0.21901	0
				0.21901	0.137931
				0.220037	0.137931
				0.220037	0
				0.221065	0
				0.221065	0.137931
				0.222093	0.137931
				0.222093	0
				0.223121	0
				0.223121	0.137931
				0.224149	0.137931
				0.224149	0
				0.225177	0
				0.225177	0.137931
				0.226204	0.137931
				0.226204	0
				0.227232	0
				0.227232	0.137931
				0.22826	0.137931
				0.22826	0
				0.229288	0
				0.229288	0.137931
				0.230316	0.137931
				0.230316	0
				0.231344	0
				0.231344	0.137931
				0.232371	0.137931
				0.232371	0
				0.233399	0
				0.233399	0.137931
				0.234427	0.137931
				0.234427	0
				0.235455	0
				0.235455	0.137931
				0.236483	0.137931
				0.236483	0
				0.237511	0
				0.237511	0.137931
				0.238538	0.137931
				0.238538	0
				0.239566	0
				0.239566	0.137931
				0.240594	0.137931
				0.240594	0
				0.241622	0
				0.241622	0.137931
				0.24265	0.137931
				0.24265	0
				0.243678	0
				0.243678	0.137931
				0.244705	0.137931
				0.244705	0
				0.245733	0
				0.245733	0.310345
				0.246761	0.310345
				0.246761	0
				0.247789	0
				0.247789	0.310345
				0.248817	0.310345
				0.248817	0
				0.249845	0
				0.249845	0.310345
				0.250872	0.310345
				0.250872	0
				0.2519	0
				0.2519	0.310345
				0.252928	0.310345
				0.252928	0
				0.253956	0
				0.253956	0.310345
				0.254984	0.310345
				0.254984	0
				0.256012	0
				0.256012	0.310345
				0.257039	0.310345
				0.257039	0
				0.258067	0
				0.258067	0.310345
				0.259095	0.310345
				0.259095	0
				0.260123	0
				0.260123	0.310345
				0.261151	0.310345
				0.261151	0
				0.262179	0
				0.262179	0.310345
				0.263206	0.310345
				0.263206	0
				0.264234	0
				0.264234	0.310345
				0.265262	0.310345
				0.265262	0
				0.26629	0
				0.26629	0.310345
				0.267318	0.310345
				0.267318	0
				0.268346	0
				0.268346	0.310345
				0.269373	0.310345
				0.269373	0
				0.270401	0
				0.270401	0.310345
				0.271429	0.310345
				0.271429	0
				0.272457	0
				0.272457	0.310345
				0.273485	0.310345
				0.273485	0
				0.274513	0
				0.274513	0.310345
				0.27554	0.310345
				0.27554	0
				0.276568	0
				0.276568	0.310345
				0.277596	0.310345
				0.277596	0
				0.278624	0
				0.278624	0.310345
				0.279652	0.310345
				0.279652	0
				0.28068	0
				0.28068	0.310345
				0.281707	0.310345
				0.281707	0
				0.282735	0
				0.282735	0.310345
				0.283763	0.310345
				0.283763	0
				0.284791	0
				0.284791	0.310345
				0.285819	0.310345
				0.285819	0
				0.286847	0
				0.286847	0.310345
				0.287874	0.310345
				0.287874	0
				0.288902	0
				0.288902	0.310345
				0.28993	0.310345
				0.28993	0
				0.290958	0
				0.290958	0.310345
				0.291986	0.310345
				0.291986	0
				0.293014	0
				0.293014	0.310345
				0.294041	0.310345
				0.294041	0
				0.295069	0
				0.295069	0.310345
				0.296097	0.310345
				0.296097	0
				0.297125	0
				0.297125	0.310345
				0.298153	0.310345
				0.298153	0
				0.299181	0
				0.299181	0.310345
				0.300208	0.310345
				0.300208	0
				0.301236	0
				0.301236	0.310345
				0.302264	0.310345
				0.302264	0
				0.303292	0
				0.303292	0.310345
				0.30432	0.310345
				0.30432	0
				0.305348	0
				0.305348	0.310345
				0.306375	0.310345
				0.306375	0
				0.307403	0
				0.307403	0.310345
				0.308431	0.310345
				0.308431	0
				0.309459	0
				0.309459	0.310345
				0.310487	0.310345
				0.310487	0
				0.311515	0
				0.311515	0.310345
				0.312542	0.310345
				0.312542	0
				0.31357	0
				0.31357	0.310345
				0.314598	0.310345
				0.314598	0
				0.315626	0
				0.315626	0.310345
				0.316654	0.310345
				0.316654	0
				0.317682	0
				0.317682	0.310345
				0.318709	0.310345
				0.318709	0
				0.319737	0
				0.319737	0.310345
				0.320765	0.310345
				0.320765	0
				0.321793	0
				0.321793	0.310345
				0.322821	0.310345
				0.322821	0
				0.323849	0
				0.323849	0.310345
				0.324876	0.310345
				0.324876	0
				0.325904	0
				0.325904	0.310345
				0.326932	0.310345
				0.326932	0
				0.32796	0
				0.32796	0.310345
				0.328988	0.310345
				0.328988	0
				0.330016	0
				0.330016	0.310345
				0.331043	0.310345
				0.331043	0
				0.332071	0
				0.332071	0.310345
				0.333099	0.310345
				0.333099	0
				0.334127	0
				0.334127	0.310345
				0.335155	0.310345
				0.335155	0
				0.336183	0
				0.336183	0.310345
				0.33721	0.310345
				0.33721	0
				0.338238	0
				0.338238	0.310345
				0.339266	0.310345
				0.339266	0
				0.340294	0
				0.340294	0.310345
				0.341322	0.310345
				0.341322	0
				0.34235	0
				0.34235	0.310345
				0.343377	0.310345
				0.343377	0
				0.344405	0
				0.344405	0.310345
				0.345433	0.310345
				0.345433	0
				0.346461	0
				0.346461	0.310345
				0.347489	0.310345
				0.347489	0
				0.348517	0
				0.348517	0.310345
				0.349544	0.310345
				0.349544	0
				0.350572	0
				0.350572	0.310345
				0.3516	0.310345
				0.3516	0
				0.352628	0
				0.352628	0.310345
				0.353656	0.310345
				0.353656	0
				0.354684	0
				0.354684	0.310345
				0.355711	0.310345
				0.355711	0
				0.356739	0
				0.356739	0.310345
				0.357767	0.310345
				0.357767	0
				0.358795	0
				0.358795	0.310345
				0.359823	0.310345
				0.359823	0
				0.360851	0
				0.360851	0.310345
				0.361878	0.310345
				0.361878	0
				0.362906	0
				0.362906	0.310345
				0.363934	0.310345
				0.363934	0
				0.364962	0
				0.364962	0.310345
				0.36599	0.310345
				0.36599	0
				0.367018	0
				0.367018	0.310345
				0.368045	0.310345
				0.368045	0
				0.369073	0
				0.369073	0.310345
				0.370101	0.310345
				0.370101	0
				0.371129	0
				0.371129	0.310345
				0.372157	0.310345
				0.372157	0
				0.373185	0
				0.373185	0.310345
				0.374212	0.310345
				0.374212	0
				0.37524	0
				0.37524	0.310345
				0.376268	0.310345
				0.376268	0
				0.377296	0
				0.377296	0.310345
				0.378324	0.310345
				0.378324	0
				0.379352	0
				0.379352	0.310345
				0.380379	0.310345
				0.380379	0
				0.381407	0
				0.381407	0.310345
				0.382435	0.310345
				0.382435	0
				0.383463	0
				0.383463	0.310345
				0.384491	0.310345
				0.384491	0
				0.385519	0
				0.385519	0.310345
				0.386546	0.310345
				0.386546	0
				0.387574	0
				0.387574	0.310345
				0.388602	0.310345
				0.388602	0
				0.38963	0
				0.38963	0.310345
				0.390658	0.310345
				0.390658	0
				0.391686	0
				0.391686	0.310345
				0.392713	0.310345
				0.392713	0
				0.393741	0
				0.393741	0.310345
				0.394769	0.310345
				0.394769	0
				0.395797	0
				0.395797	0.310345
				0.396825	0.310345
				0.396825	0
				0.397853	0
				0.397853	0.310345
				0.39888	0.310345
				0.39888	0
				0.399908	0
				0.399908	0.310345
				0.400936	0.310345
				0.400936	0
				0.401964	0
				0.401964	0.310345
				0.402992	0.310345
				0.402992	0
				0.40402	0
				0.40402	0.310345
				0.405047	0.310345
				0.405047	0
				0.406075	0
				0.406075	0.310345
				0.407103	0.310345
				0.407103	0
				0.408131	0
				0.408131	0.310345
				0.409159	0.310345
				0.409159	0
				0.410187	0
				0.410187	0.310345
				0.411214	0.310345
				0.411214	0
				0.412242	0
				0.412242	0.310345
				0.41327	0.310345
				0.41327	0
				0.414298	0
				0.414298	0.310345
				0.415326	0.310345
				0.415326	0
				0.416354	0
				0.416354	0.310345
				0.417381	0.310345
				0.417381	0
				0.418409	0
				0.418409	0.310345
				0.419437	0.310345
				0.419437	0
				0.420465	0
				0.420465	0.310345
				0.421493	0.310345
				0.421493	0
				0.422521	0
				0.422521	0.310345
				0.423548	0.310345
				0.423548	0
				0.424576	0
				0.424576	0.310345
				0.425604	0.310345
				0.425604	0
				0.426632	0
				0.426632	0.310345
				0.42766	0.310345
				0.42766	0
				0.428688	0
				0.428688	0.310345
				0.429715	0.310345
				0.429715	0
				0.430743	0
				0.430743	0.310345
				0.431771	0.310345
				0.431771	0
				0.432799	0
				0.432799	0.310345
				0.433827	0.310345
				0.433827	0
				0.434855	0
				0.434855	0.310345
				0.435882	0.310345
				0.435882	0
				0.43691	0
				0.43691	0.310345
				0.437938	0.310345
				0.437938	0
				0.438966	0
				0.438966	0.310345
				0.439994	0.310345
				0.439994	0
				0.441022	0
				0.441022	0.310345
				0.442049	0.310345
				0.442049	0
				0.443077	0
				0.443077	0.310345
				0.444105	0.310345
				0.444105	0
				0.445133	0
				0.445133	0.310345
				0.446161	0.310345
				0.446161	0
				0.447189	0
				0.447189	0.310345
				0.448216	0.310345
				0.448216	0
				0.449244	0
				0.449244	0.310345
				0.450272	0.310345
				0.450272	0
				0.4513	0
				0.4513	0.310345
				0.452328	0.310345
				0.452328	0
				0.453356	0
				0.453356	0.310345
				0.454383	0.310345
				0.454383	0
				0.455411	0
				0.455411	0.310345
				0.456439	0.310345
				0.456439	0
				0.457467	0
				0.457467	0.310345
				0.458495	0.310345
				0.458495	0
				0.459523	0
				0.459523	0.310345
				0.46055	0.310345
				0.46055	0
				0.461578	0
				0.461578	0.310345
				0.462606	0.310345
				0.462606	0
				0.463634	0
				0.463634	0.310345
				0.464662	0.310345
				0.464662	0
				0.46569	0
				0.46569	0.310345
				0.466717	0.310345
				0.466717	0
				0.467745	0
				0.467745	0.310345
				0.468773	0.310345
				0.468773	0
				0.469801	0
				0.469801	0.310345
				0.470829	0.310345
				0.470829	0
				0.471856	0
				0.471856	0.310345
				0.472884	0.310345
				0.472884	0
				0.473912	0
				0.473912	0.310345
				0.47494	0.310345
				0.47494	0
				0.475968	0
				0.475968	0.310345
				0.476996	0.310345
				0.476996	0
				0.478023	0
				0.478023	0.310345
				0.479051	0.310345
				0.479051	0
				0.480079	0
				0.480079	0.310345
				0.481107	0.310345
				0.481107	0
				0.482135	0
				0.482135	0.310345
				0.483163	0.310345
				0.483163	0
				0.48419	0
				0.48419	0.310345
				0.485218	0.310345
				0.485218	0
				0.486246	0
				0.486246	0.310345
				0.487274	0.310345
				0.487274	0
				0.488302	0
				0.488302	0.310345
				0.48933	0.310345
				0.48933	0
				0.490357	0
				0.490357	0.310345
				0.491385	0.310345
				0.491385	0
				0.492413	0
				0.492413	0.310345
				0.493441	0.310345
				0.493441	0
				0.494469	0
				0.494469	0.310345
				0.495497	0.310345
				0.495497	0
				0.496524	0
				0.496524	0.310345
				0.497552	0.310345
				0.497552	0
				0.49858	0
				0.49858	0.310345
				0.499608	0.310345
				0.499608	0
				0.500636	0
				0.500636	0.310345
				0.501664	0.310345
				0.501664	0
				0.502691	0
				0.502691	0.310345
				0.503719	0.310345
				0.503719	0
				0.504747	0
				0.504747	0.310345
				0.505775	0.310345
				0.505775	0
				0.506803	0
				0.506803	0.310345
				0.507831	0.310345
				0.507831	0
				0.508858	0
				0.508858	0.310345
				0.509886	0.310345
				0.509886	0
				0.510914	0
				0.510914	0.310345
				0.511942	0.310345
				0.511942	0
				0.51297	0
				0.51297	0.310345
				0.513998	0.310345
				0.513998	0
				0.515025	0
				0.515025	0.310345
				0.516053	0.310345
				0.516053	0
				0.517081	0
				0.517081	0.310345
				0.518109	0.310345
				0.518109	0
				0.519137	0
				0.519137	0.310345
				0.520165	0.310345
				0.520165	0
				0.521192	0
				0.521192	0.310345
				0.52222	0.310345
				0.52222	0
				0.523248	0
				0.523248	0.310345
				0.524276	0.310345
				0.524276	0
				0.525304	0
				0.525304	0.310345
				0.526332	0.310345
				0.526332	0
				0.527359	0
				0.527359	0.310345
				0.528387	0.310345
				0.528387	0
				0.529415	0
				0.529415	0.310345
				0.530443	0.310345
				0.530443	0
				0.531471	0
				0.531471	0.310345
				0.532499	0.310345
				0.532499	0
				0.533526	0
				0.533526	0.310345
				0.534554	0.310345
				0.534554	0
				0.535582	0
				0.535582	0.310345
				0.53661	0.310345
				0.53661	0
				0.537638	0
				0.537638	0.310345
				0.538666	0.310345
				0.538666	0
				0.539693	0
				0.539693	0.310345
				0.540721	0.310345
				0.540721	0
				0.541749	0
				0.541749	0.310345
				0.542777	0.310345
				0.542777	0
				0.543805	0
				0.543805	0.310345
				0.544833	0.310345
				0.544833	0
				0.54586	0
				0.54586	0.310345
				0.546888	0.310345
				0.546888	0
				0.547916	0
				0.547916	0.310345
				0.548944	0.310345
				0.548944	0
				0.549972	0
				0.549972	0.310345
				0.551	0.310345
				0.551	0
				0.552027	0
				0.552027	0.310345
				0.553055	0.310345
				0.553055	0
				0.554083	0
				0.554083	0.310345
				0.555111	0.310345
				0.555111	0
				0.556139	0
				0.556139	0.310345
				0.557167	0.310345
				0.557167	0
				0.558194	0
				0.558194	0.310345
				0.559222	0.310345
				0.559222	0
				0.56025	0
				0.56025	0.310345
				0.561278	0.310345
				0.561278	0
				0.562306	0
				0.562306	0.310345
				0.563334	0.310345
				0.563334	0
				0.564361	0
				0.564361	0.310345
				0.565389	0.310345
				0.565389	0
				0.566417	0
				0.566417	0.310345
				0.567445	0.310345
				0.567445	0
				0.568473	0
				0.568473	0.310345
				0.569501	0.310345
				0.569501	0
				0.570528	0
				0.570528	0.310345
				0.571556	0.310345
				0.571556	0
				0.572584	0
				0.572584	0.310345
				0.573612	0.310345
				0.573612	0
				0.57464	0
				0.57464	0.310345
				0.575668	0.310345
				0.575668	0
				0.576695	0
				0.576695	0.310345
				0.577723	0.310345
				0.577723	0
				0.578751	0
				0.578751	0.310345
				0.579779	0.310345
				0.579779	0
				0.580807	0
				0.580807	0.310345
				0.581835	0.310345
				0.581835	0
				0.582862	0
				0.582862	0.310345
				0.58389	0.310345
				0.58389	0
				0.584918	0
				0.584918	0.310345
				0.585946	0.310345
				0.585946	0
				0.586974	0
				0.586974	0.310345
				0.588002	0.310345
				0.588002	0
				0.589029	0
				0.589029	0.310345
				0.590057	0.310345
				0.590057	0
				0.591085	0
				0.591085	0.310345
				0.592113	0.310345
				0.592113	0
				0.593141	0
				0.593141	0.310345
				0.594169	0.310345
				0.594169	0
				0.595196	0
				0.595196	0.310345
				0.596224	0.310345
				0.596224	0
				0.597252	0
				0.597252	0.310345
				0.59828	0.310345
				0.59828	0
				0.599308	0
				0.599308	0.310345
				0.600336	0.310345
				0.600336	0
				0.601363	0
				0.601363	0.310345
				0.602391	0.310345
				0.602391	0
				0.603419	0
				0.603419	0.310345
				0.604447	0.310345
				0.604447	0
				0.605475	0
				0.605475	0.310345
				0.606503	0.310345
				0.606503	0
				0.60753	0
				0.60753	0.310345
				0.608558	0.310345
				0.608558	0
				0.609586	0
				0.609586	0.310345
				0.610614	0.310345
				0.610614	0
				0.611642	0
				0.611642	0.310345
				0.61267	0.310345
				0.61267	0
				0.613697	0
				0.613697	0.310345
				0.614725	0.310345
				0.614725	0
				0.615753	0
				0.615753	0.310345
				0.616781	0.310345
				0.616781	0
				0.617809	0
				0.617809	0.310345
				0.618837	0.310345
				0.618837	0
				0.619864	0
				0.619864	0.310345
				0.620892	0.310345
				0.620892	0
				0.62192	0
				0.62192	0.310345
				0.622948	0.310345
				0.622948	0
				0.623976	0
				0.623976	0.310345
				0.625004	0.310345
				0.625004	0
				0.626031	0
				0.626031	0.310345
				0.627059	0.310345
				0.627059	0
				0.628087	0
				0.628087	0.310345
				0.629115	0.310345
				0.629115	0
				0.630143	0
				0.630143	0.310345
				0.631171	0.310345
				0.631171	0
				0.632198	0
				0.632198	0.310345
				0.633226	0.310345
				0.633226	0
				0.634254	0
				0.634254	0.310345
				0.635282	0.310345
				0.635282	0
				0.63631	0
				0.63631	0.310345
				0.637338	0.310345
				0.637338	0
				0.638365	0
				0.638365	0.310345
				0.639393	0.310345
				0.639393	0
				0.640421	0
				0.640421	0.310345
				0.641449	0.310345
				0.641449	0
				0.642477	0
				0.642477	0.310345
				0.643505	0.310345
				0.643505	0
				0.644532	0
				0.644532	0.310345
				0.64556	0.310345
				0.64556	0
				0.646588	0
				0.646588	0.310345
				0.647616	0.310345
				0.647616	0
				0.648644	0
				0.648644	0.310345
				0.649672	0.310345
				0.649672	0
[truncated: 424 more rows]
